# Supplementary material for: First 3 Minutes: A Rapid Cycle Deliberate Practice Pediatric Resuscitation Simulation for Multidisciplinary Staff
Source: MedEdPORTAL. 2025 Jun 6;21:11529. doi: 10.15766/mep_2374-8265.11529 (PMC12141546; doi:10.15766/mep_2374-8265.11529)
Supplement: Supplementary file 1 — First 3 Minutes Facilitator Guide.docxSimulation Scenario with Critical Action Points.docxFacilitator Scripts and Teaching Points.docxVisual Aid with Simulation Objectives.docxPrintable Team Role Cards.docxPreparticipation Survey and CPR Test.docxPostparticipation Survey and CPR Test.docxKey Take-Home Points for Learners.docx [file mep_2374-8265.11529-s001.zip]

Archive with 9 entries (9 files):
- B. Simulation Scenario with Critical Action Points.docx
- C. Facilitator Scripts and Teaching Points.docx
- D. Visual Aid with Simulation Objectives.docx
- E. Printable Team Role Cards.docx
- A. First 3 Minutes Facilitator Guide.docx
- F. Preparticipation Survey and CPR Test.docx
- G. Postparticipation Survey and CPR Test.docx
- H. Key Take-Home Points for Learners.docx
- _Educational Summary Report_11529.pdf
